# Supplementary material for: Host Genetics Background Affects Intestinal Cancer Development Associated with High-Fat Diet-Induced Obesity and Type 2 Diabetes
Source: Cells. 2024 Oct 31;13(21):1805. doi: 10.3390/cells13211805 (PMC11545189; doi:10.3390/cells13211805)
Supplement: Supplementary file 1 [file cells-13-01805-s001.zip]

Archive with 1 entries (1 files):
- cells-3218836-supplementary.pdf
